# Supplementary material for: Integrated Taxonomy Revealed Genetic Differences in Morphologically Similar and Non-Sympatric Scoliodon macrorhynchos and S. laticaudus
Source: Animals (Basel). 2022 Mar 8;12(6):681. doi: 10.3390/ani12060681 (PMC8944610; doi:10.3390/ani12060681)
Supplement: Supplementary file 1 [file animals-12-00681-s001.zip]

Archive with 1 entries (1 files):
- animals-1593741-SI.pdf
